# Supplementary material for: Amide proton transfer-weighted imaging and T1 mapping as diagnostic tools to evaluate high-risk histopathologic phenotypes before surgery in rectal adenocarcinoma and their correlation with Ki-67 expression:a two-center study
Source: Front Oncol. 2025 May 19;15:1403890. doi: 10.3389/fonc.2025.1403890 (PMC12127172; doi:10.3389/fonc.2025.1403890)
Supplement: Supplementary file 1 [file Table1.xls]

## Sheet: 后处理1
MRI No	gender	age	ATP	ADC	T1	T1_A	CRM	CRM(group)	EMVI	EMVI(Group)	pT stage	T (group)	pN stage	N (group)	histological grade	differentiation（Group）	PNI(group)	LVI(group)	Ki-67 %
404151	2	65	1.6	0.68	1633.84	525.49	（-）	1	（-）	1	T3	2	N1（3/14）	2	G2	1	1	1	40
409212	2	55	1.09	0.915	1431.92	572.335	（-）	1	（-）	1	T3	2	N0	1	G2	1	1	1	70
412885	1	63	2.83	0.55	1819.94	839.98	（-）	1	（+）	2	T4	2	N2（9/14）	2	G2	1	2	2	70
415671	2	39	1.05	0.84	1288.06	946.19	（-）	1	（-）	1	T2	1	N0	1	G2	1	1	1	5
417836	1	50	2.375	0.845	1434.07	494.945	（-）	1	（-）	1	T3	2	N0	1	G2	1	1	1	8
417373	2	66	3.77	0.79	1216.73	893.78	（-）	1	（-）	1	T3	2	N1（1/24）	2	G2	1	1	2	80
420644	1	70	1.765	0.915	1349.76	674.395	（-）	1	（-）	1	T2	1	N0	1	G2	1	1	1	70
424008	2	66	1.39	0.95	1263.32	717.48	（-）	1	（-）	1	T2	1	N0	1	G2	1	1	1	60
426032	1	66	1.49	0.945	1178.58	549.905	（-）	1	（-）	1	T2	1	N0	1	G2	1	2	1	70
426463	2	67	1.44	0.82	1423.05	756.445	（-）	1	（-）	1	T2	1	N0	1	G2	1	1	1	70
428351	2	65	3.425	0.755	1749.85	742.07	（-）	1	（+）	2	T4	2	N1（2/15）	2	G2	1	2	1	1
431077	1	34	2.15	0.785	1951.38	717.455	（-）	1	（-）	1	T4	2	N0	1	G2	1	1	2	70
437294	2	69	2.595	0.955	1497.06	641.255	（-）	1	（-）	1	T3	2	N0	1	G2	1	1	1	90
437583	2	67	3.395	0.845	1369.64	753.38	（-）	1	（+）	2	T3	2	N0	1	G2	1	1	1	60
439657	2	75	3.16	0.88	1685.07	636.135	（-）	1	（-）	1	T3	2	N1（1/16）	2	G2	1	1	2	70
439623	2	71	2.335	1.045	1374.9	799.115	（-）	1	（-）	1	T2	1	N0	1	G2	1	1	1	70
440427	1	65	2.4	0.725	1498.44	643.11	（+）	2	（+）	2	T3	2	N2（5/19）	2	G2	1	1	2	70
440988	1	54	2.84	0.654	1765.87	524.055	（-）	1	（+）	2	T4	2	N2（6/15）	2	G2	1	2	2	40
448114	1	53	1.9	0.84	1401.4	937.71	（-）	1	（+）	2	T3	2	N0	1	G2	1	1	1	30
450207	1	60	2.245	0.905	1325.91	518.065	（-）	1	（-）	1	T3	2	N0	1	G2	1	1	1	70
450934	2	72	1.39	0.96	1360.04	896.535	（-）	1	（-）	1	T2	1	N0	1	G2	1	1	1	80
456853	2	60	2.85	0.83	1622.09	1008.18	（-）	1	（+）	2	T3	2	N1（3/17）	2	G2	1	2	2	60
459300	2	58	2.95	0.825	1437.05	1029.04	（-）	1	（-）	1	T3	2	N0	1	G2	1	1	1	50
462576	1	54	2.465	0.86	1528.5	810.295	（-）	1	（-）	1	T3	2	N1（2/19）	2	G2	1	1	2	80
463317	2	46	1.2	1.025	1307.16	851.365	（-）	1	（-）	1	T2	1	N0	1	G2	1	2	2	60
466388	1	52	1.435	1.025	1278.51	753.535	（-）	1	（-）	1	T2	1	N0	1	G2	1	1	1	80
476192	2	69	2.995	0.66	1494.32	607.175	（-）	1	（-）	1	T3	2	N0	1	G2	1	1	1	60
476790	1	46	2.77	0.91	1527.36	568.07	（-）	1	（+）	2	T3	2	N1（1/15）	2	G2	1	2	2	60
485058	2	33	3.2	1.12	1343.99	989.83	（-）	1	（-）	1	T2	1	N0	1	G2	1	1	1	80
488699	2	64	2.875	0.545	1915.39	645.315	（+）	2	（+）	2	T4	2	N1	2	G2	1	1	1	80
494125	2	67	2.71	1.025	1618.48	776.915	（-）	1	（-）	1	T3	2	N0	1	G2	1	1	2	60
494616	1	55	2.785	0.82	1575.06	629.71	（-）	1	（-）	1	T3	2	N0	1	G2	1	2	1	60
494830	1	58	1.72	0.83	1621.26	438.21	（-）	1	（+）	2	T3	2	N0	1	G2	1	1	1	70
496162	2	68	1.14	0.795	1497.17	1018.67	（-）	1	（-）	1	T3	2	N0	1	G2	1	1	1	60
496460	1	61	1.895	1.195	1343.97	666.205	（-）	1	（-）	1	T2	1	N0	1	G2	1	1	1	60
497100	1	67	1.095	1.105	1552.77	1006.45	（-）	1	（-）	1	T2	1	N0	1	G2	1	1	1	90
497430	2	57	2.3	0.99	1614.44	682.055	（-）	1	（-）	1	T3	2	N0	1	G2	1	1	1	60
498957	1	51	1.62	1.055	1331.51	812.58	（-）	1	（-）	1	T2	1	N0	1	G2	1	1	1	70
500241	2	45	1.765	0.97	1530.12	861.135	（-）	1	（-）	1	T3	2	N0	1	G2	1	1	1	60
500246	2	74	2.355	0.845	1520.73	609.035	（-）	1	（-）	1	T3	2	N2（4/17）	2	G2	1	1	1	60
501710	2	45	2.14	0.8	1425.73	855.12	（-）	1	（-）	1	T3	2	N0	1	G2	1	1	1	80
502249	2	54	2.925	0.77	1450.62	691.115	（-）	1	（-）	1	T3	2	N0	1	G2	1	1	1	80
510673	2	71	1.095	1.165	1382.14	868.08	（-）	1	（-）	1	T2	1	N0	1	G2	1	1	1	80
515991	2	66	2.295	1.065	1490.83	810.86	（-）	1	（-）	1	T3	2	NO	1	G2	1	1	1	30
415868	2	71	1.095	1.065	1528.68	762.63	（-）	1	（-）	1	T1	1	N0	1	G3	2	1	1	80
417866	1	61	1.785	0.975	1394.48	704.22	（-）	1	（-）	1	T1	1	N0	1	G3	2	1	2	80
424199	2	63	1.34	0.865	1633.61	509.76	（-）	1	（+）	2	T2	1	N2（6/22）	2	G3	2	1	1	90
433499	2	81	3.455	0.665	1439.26	711.915	（-）	1	（-）	1	T4	2	N0	1	G3	2	1	2	70
433833	2	50	1.895	0.77	1430.06	530.61	（-）	1	（-）	1	T2	1	N0	1	G3	2	1	1	60
435713	1	83	2.3	1.42	1458.83	579.065	（-）	1	（-）	1	T2	1	N0	1	G3	2	1	1	70
435969	2	49	3.635	0.865	1508.7	604.085	（-）	1	（-）	1	T3	2	N0	1	G3	2	1	1	70
436207	1	65	2.29	0.915	1522.11	651.85	（-）	1	（-）	1	T3	2	N0	1	G3	2	1	1	80
437458	2	64	1.155	0.705	1550.16	728.41	（-）	1	（-）	1	T2	1	N0	1	G3	2	2	1	80
438465	1	70	2.27	0.86	1533.13	718.96	（-）	1	（-）	1	T2	1	N1（3/16）	2	G3	2	2	2	40
438758	2	75	1.525	0.98	1520.67	879.01	（-）	1	（-）	1	T1	1	N0	1	G3	2	1	2	60
442590	2	78	2.705	0.88	1328.84	591.93	（-）	1	（+）	2	T3	2	N0	1	G3	2	2	1	70
444370	2	50	1.275	0.78	1464.2	904.34	（-）	1	（-）	1	T2	1	N0	1	G3	2	1	1	70
451378	1	47	2.75	0.82	1466.37	984.715	（-）	1	（+）	2	T3	2	N2（4/14）	2	G3	2	1	1	70
451897	2	60	1.36	0.885	1379.44	735.95	（-）	1	（-）	1	T2	1	N0	1	G3	2	1	1	70
458990	2	60	0.995	1.06	1221.48	763.87	（-）	1	（-）	1	T2	1	N1（1/18）	2	G3	2	2	2	90
466379	2	41	1.93	1.035	1391.45	789.77	（-）	1	（-）	1	T2	1	N0	1	G3	2	1	1	60
469189	2	60	2.645	1.025	1437.07	958.055	（-）	1	（-）	1	T3	2	N1（3/11）	2	G3	2	2	2	70
479663	1	37	2.825	0.84	1354.41	818.955	（-）	1	（+）	2	T3	2	N2（10/17）	2	G3	2	2	2	80
488213	2	58	2.02	0.725	1514.64	906.675	（-）	1	（+）	2	T3	2	N2（5/12）	2	G3	2	2	2	90
0412294	2	58	1.955	0.895	1338.53	544.56	（-）	1	（-）	1	T3	2	N0	1	G2	1	1	1	50
0412861	1	53	3.865	0.765	1451.08	595.015	（+）	2	（+）	2	T3	2	N2	2	G2	1	1	2	70
0413945	1	61	2.95	0.84	1464.93	753.975	（+）	2	（+）	2	T3	2	N1（3/11）	2	G2	1	1	1	70
0414819	2	58	1.175	0.85	1248.77	818.77	（-）	1	（-）	1	T2	1	N0	1	G2	1	1	1	40
0417108	1	75	2.87	1.115	1523.54	492.335	（+）	2	（+）	2	T3	2	N2（5/17）	2	G3	2	1	2	70
0419914	2	65	2.29	0.89	1548.37	675.09	（-）	1	（+）	2	T3	2	N0	1	G3	2	1	2	5
0428260	1	63	3.09	0.775	1536.22	704.565	（+）	2	（+）	2	T3	2	N2	1	G3	2	2	2	90
0429134	2	58	2.625	1.1	1669.63	716.99	（-）	1	（-）	1	T3	2	N0	1	G3	2	1	1	80
0429783	2	62	2.475	0.72	1435.98	655.72	（-）	1	（-）	1	T3	2	N0	1	G3	2	1	1	90
0433102	2	66	1.2	0.975	1585.61	728.23	（-）	1	（-）	1	T3	2	N1(3/20)	2	G2	1	2	2	80
0433771	2	57	2.685	0.915	1394.31	782.395	（-）	1	（-）	1	T3	2	N0	1	G2	1	1	1	10
0436620	1	57	2.22	0.95	1257.02	806.28	（+）	2	（-）	1	T2	1	N2（7/12）	2	G3	2	2	2	40
0436927	1	68	2.23	0.56	1687.05	550.67	（+）	2	（+）	2	T3	2	N2（5/10）	2	G3	2	2	2	70
0440745	2	32	4.2	0.85	1479.36	555.705	（+）	2	（+）	2	T3	2	N0	1	G3	2	2	2	70
0441426	1	70	1.475	1.06	1370.89	505.195	（-）	1	（-）	1	T3	2	N0	1	G2	1	1	1	70
0440998	2	47	2.14	0.805	1392.49	552.34	（+）	2	（-）	1	T3	2	N2（12/15）	2	G3	2	2	2	80
0443070	2	55	3.875	0.71	1460.89	651.69	（-）	1	（-）	1	T3	2	N1（3/8）	2	G3	2	1	2	80
0444304	2	69	1.85	0.905	1576.19	523.075	（+）	2	（+）	2	T3	2	N2（7/17）	2	G2	1	1	2	60
0444838	2	78	2.885	1.055	1426.43	714.7	（-）	1	（-）	1	T3	2	N0	1	G2	1	1	1	70
0447248	2	50	2.2	0.845	1244.13	437.255	（-）	1	（-）	1	T2	1	N0	1	G3	2	1	1	80
0449139	2	52	2.61	1.1	1585.32	762.03	（-）	1	（+）	2	T3	2	N2（4/22）	2	G3	2	1	2	5
0452406	2	40	2.61	0.955	1825.27	852.37	（-）	1	（-）	1	T4	2	N0	1	G2	2	2	1	70
0452487	1	65	1.815	1.15	1316.85	840.05	（-）	1	（+）	2	T2	1	N2（4/12）	2	G2	1	2	2	70
0456855	2	54	1.315	0.95	1224.27	431.96	（+）	2	（+）	2	T2	1	N0	1	G2	1	2	2	5
0475089	1	56	1.905	1.084	1337.86	991.84	（+）	2	（-）	1	T2	1	N0	1	G2	1	1	1	90
0477613	2	33	2.16	1.31	1581.65	965.2	（+）	2	（+）	2	T3	2	N2（5/12）	2	G2	1	1	2	90
0481728	1	58	3.175	1.055	1442.56	851.91	（+）	2	（-）	1	T3	2	N2（7/12）	2	G3	2	2	2	40
0491168	1	44	3.14	0.8	1407.52	925.85	（+）	2	（+）	2	T3	2	N2（9/7）	2	G3	2	2	2	2
0499022	1	67	2.355	1.065	1251.55	836.055	（-）	1	（-）	1	T2	1	N0	1	G2	1	1	1	80
0500948	2	55	2.11	0.89	1364.68	725.185	（+）	2	（-）	1	T3	2	N0	1	G2	1	1	1	20
0501732	1	53	1.355	1.49	1244.4	827.72	（+）	2	（-）	1	T1	1	N1（3/4）	2	G2	1	1	1	30
0519788	1	49	3.085	0.815	1987.32	681.385	（-）	1	（+）	2	T4	2	N2	2	G3	2	1	2	70
0521722	2	76	1.5	1.125	1546.71	915.79	（+）	2	（+）	2	T2	1	N2（20/22）	2	G3	2	2	2	50
